# Supplementary material for: Translational Pharmacokinetic-Pharmacodynamic Modeling of a Novel Oral Dihydroorotate Dehydrogenase (DHODH) Inhibitor, HOSU-53 (JBZ-001)
Source: Pharmaceutics. 2025 Mar 25;17(4):412. doi: 10.3390/pharmaceutics17040412 (PMC12030426; doi:10.3390/pharmaceutics17040412)
Supplement: Supplementary file 1 [file pharmaceutics-17-00412-s001.zip]

Archive with 4 entries (4 files):
- STable1_updated.xlsx
- SupplementaryFigures.pdf
- SupplementaryTable2.pdf
- SupplementaryTable3.pdf
