# Supplementary material for: Translational Pharmacokinetic-Pharmacodynamic Modeling of a Novel Oral Dihydroorotate Dehydrogenase (DHODH) Inhibitor, HOSU-53 (JBZ-001)
Source: Pharmaceutics. 2025 Mar 25;17(4):412. doi: 10.3390/pharmaceutics17040412 (PMC12030426; doi:10.3390/pharmaceutics17040412)
Supplement: Supplementary file 1 [file pharmaceutics-17-00412-s001.zip › STable1_updated.xlsx]

## Sheet: S_Table1
Supplementary Table 1. Overview of conducted PK/PD and toxicokinetic/toxicodynamic studies
Study No	Design	HOSU-53 Dose	Test system	Number	Vehicle	Salt Form	Sex	IACUC Number	Accredited Unit	IACUC Approval Date	Sample Collection Time Points	GLP status
1	Initial single dose PK/PD	10 mg/kg (PO)	Mouse	3	40% HPBCD	Sodium	Male	I034	Charles River Laboratories International, Inc.	2020-08-04	0.25, 0.5, 1, 2, 4, 8, 24, 48 and 72 hours post-dose	No
		3 mg/kg (IV)		3							0.083, 0.25, 0.5, 1, 2, 6, 24, 48 and 72 hours post-dose
2	Initial single dose PK/PD	10 mg/kg (PO)	Mouse	6	20% HPBCD/DI Water	Sodium	Male	I026	Charles River Laboratories International, Inc.	2021-04-08	0.25, 0.5, 1, 2, 4, 8, 24, 48 and 72 hours post-dose	No
		3 mg/kg (IV)		6							0.083, 0.25, 0.5, 1, 2, 6, 24, 48 and 72 hours post-dose
3	Repeat dose PK/PD in tumor bearing model for 14 days	4, 10, *20 mg/kg (PO, QD)	Mouse	27, *36	40% HPBCD	Sodium	Male/Female	990301	Charles River Laboratories International, Inc.	2021-08-06	Pooled sampling, three animals per time point, Day 1: 0.25, 0.5, 2, 4, 8 and 24 hours post-dose Day 14: 0.25, 0.5, 2, 4, 8, 24, 48 and 96 hours post-dose	No
		*30 mg/kg (PO, BIWK)		*9
4	Initial single dose PK/PD	10 mg/kg (PO)	Rat	3	40% HPBCD	Sodium	Male	I025	Charles River Laboratories International, Inc.	2020-08-25	0.25, 0.5, 1, 2, 4, 8, 24, 48 and 72 hours post-dose	No
		3 mg/kg (IV)		3							0.083, 0.25, 0.5, 1, 2, 6, 24, 48 and 72 hours post-dose
5	Repeat dose PK/PD for 14 days	1, 3, 6, 10 mg/kg (PO, QD)	Rat	21	40% HPBCD	Sodium	Male/Female	SZ20210616-Rats-A	WuXi AppTec (Suzhou) Co., Ltd.	2021-06-28	Day 1: 0.25, 0.5, 2, 4, 8 and 24 hours post-dose Day 14: 0.25, 0.5, 2, 4, 8, 24 and 48 hours post-dose	No
		30 mg/kg (PO, BIWK)		6
6	Repeat dose PK/PD in tumor bearing model for 14 days	1, 3, 10 mg/kg (PO, QD)	Rat	27	20% HPBCD	Sodium	Male	Hera 2022_020_355	Hera BioLabs, Inc.	2022-03-14	Pooled sampling, two animals per time point, 0.25, 0.5, 2, 4, 8 and 24 hours post-dose Day 1 and 14 for 1 mg/kg group, Day 1, 14 and 28 for 3 mg/kg group, Day 1 for 10 mg/kg group, Day 1, 15 and 29 for 30 mg/kg group	No
		30 mg/kg (PO, BIWK)		9
7	Single dose bridging PK with lysine salt	1, 3 mg/kg (PO)	Rat	12	50mM Tris Buffer pH 8.5 in DI Water	Lysine	Male/Female	I36	Charles River Laboratories International, Inc.	2022-07-14	0.25, 0.5, 1, 2, 4, 8, 24, 48 and 72 hours post-dose	No
8	Initial single dose PK/PD	*10 mg/kg (PO)	Dog	*3	40% HPBCD	Sodium	Male	I022	Charles River Laboratories International, Inc.	2020-08-25	0.25, 0.5, 1, 2, 4, 8, 24, 48 and 72 hours post-dose	No
		3 mg/kg (IV)		3							0.083, 0.25, 0.5, 1, 2, 6, 24, 48 and 72 hours post-dose
9	Repeat dose PK/PD for 7 days	0.3, *1, 3 mg/kg (PO, QD)	Dog	6	DI Water	Sodium	Male/Female	SZ20210519-Dogs	WuXi AppTec (Suzhou) Co., Ltd.	2021-05-28	Day 1: 0.25, 0.5, 1, 2, 4, 8 and 24 hours post-dose Day 7: 0 (pre-dose), 0.25, 0.5, 1, 2, 4, 8, 24, 48 and 72 hours post-dose	No
				*6
				6
10	Single dose bridging PK/PD with lysine salt	0.3, *1 mg/kg (PO)	Dog	6	50mM Tris Buffer pH 8.5 in DI Water	Lysine	Male/Female	2408-006	Charles River Laboratories International, Inc.	2022-06-30	0.25, 0.5, 1, 2, 4, 8, 24, 48 and 72 hours post-dose	No
				*6
11	Repeat dose for 28 days followed by 14 day recovery	*1, *2.5, *5 mg/kg (PO, QD)	Rat	*36	50mM Tris Buffer pH 8.5 in DI Water	Lysine	Male/Female	01613020	Charles River Laboratories International, Inc.	2022-10-05	Pooled sampling, three animals per time point, Day 1: 0 (predose), 0.5, 2, 8, 12, 24 and 48 hours post-dose	Yes
		*15 mg/kg (PO, BIWK)		*12							Day 28: 0 (predose), 0.5, 2, 8, 12, 24 and 48 hours post-dose (Day 25 for 15 mg/kg group)
12	Repeat dose for 28 days followed by 14 day recovery	0.2, 0.6, *1 mg/kg (PO, QD)	Dog	8, 10, *10	50mM Tris Buffer pH 8.5 in DI Water	Lysine	Male/Female	01613021	Charles River Laboratories International, Inc.	2022-12-12	Day 1: 0 (predose), 0.5, 2, 8, 12 and 24 hours post-dose Day 28: 0 (predose), 0.5, 2, 8, 12, 24 and 48 hours post-dose	Yes
Abbreviations: PK: pharmacokinetics. PD: pharmacodynamics. PO: orally administered. IV: intravenously administered. HPBCD: hydroxypropyl-β-cyclodextrin.
DI Water: Deionized Water. QD: daily. BIWK: twice per week.
* represents the data not use throughout PK/PD modeling process.
